# Supplementary material for: Structure, interaction and nervous connectivity of beta cell primary cilia
Source: Nat Commun. 2024 Oct 24;15:9168. doi: 10.1038/s41467-024-53348-5 (PMC11502866; doi:10.1038/s41467-024-53348-5)
Supplement: Supplementary file 9 — Source Data [file 41467_2024_53348_MOESM9_ESM.xlsx]

## Sheet: Figure 2
Human ssET
A-tubules									B-tubules
length in micrometer	tortuosity	distance of MT end 1 to Membrane border in um	distance of MT end 2 to Membrane border in um						length in micrometer	tortuosity	distance of MT end 1 to Membrane border in um	distance of MT end 2 to Membrane border in um
1.27198	1.00519	0.0411653	0.427483						2.04403	1.01184	0.0318007	0.439929
3.11322	1.00994	0.044361	0.450489						0.635499	1.00048	0.010456	0.454084
0.852317	1.01883	0.043427	0.449912						1.6009	1.00877	0.0334755	0.423468
2.99624	1.01227	0.0517546	0.435088						0.860967	1.00942	0.0520179	0.346234
3.45938	1.01737	0.0334755	0.426202						1.52834	1.00577	0.010456	0.390283
2.69942	1.00817	0.0757609	0.412482						0.691877	1.00391	0.0584508	0.409156
1.61317	1.00864	0.0334755	0.442562						0.924302	1.021	0	0.361035
1.58936	1.00603	0.005228	0.425432						2.15977	1.00978	0.0689621	0.418697
0.892527	1.00722	0.0300326	0.395881						0.34458	1.0021	0.073005	0.385775
Mouse FIB-SEM
A-tubules									B-tubules
length in micrometer	tortuosity	distance of MT end 1 to membrane border in um	distance of MT end 2 to membrane border in um						length in micrometer	tortuosity	distance of MT end 1 to membrane border in um	distance of MT end 2 to membrane border in um
4.68078	1.00667	0.0637495	0.158543						3.47032	1.0064	0.0633719	0.0666933
4.43843	1.00941	0.00565685	0.152473						0.367601	1.00116	0.00565685	0.0229783
4.47521	1.0058	0.0401995	0.0756835						3.31575	1.00393	0.026533	0.125603
4.66252	1.00651	0.0324962	0.120599						3.50377	1.00559	0.0476655	0.115931
4.34485	1.00632	0.00894427	0.147404						3.41729	1.00556	0.0203961	0.0980612
4.51349	1.00587	0.0187617	0.0700857						3.15771	1.00743	0.0069282	0.114891
4.53553	1.00695	0.012	0.0441814						3.28978	1.00696	0.0113137	0.0761052
4.68495	1.00686	0.0268328	0.160449						3.24601	1.01086	0.0138564	0.0944034
4.76248	1.00688	0.0427083	0.152						3.5054	1.00596	0.0582409	0.0933809

## Sheet: Figure 4
Ductal_Cilia_Length_in_µm	Mouse_ID	Islet_Beta_Cilia_length_in_µm	Mouse_ID	Islet_Nonbeta_Cilia_Length_in_µm	Mouse_ID
15.963	1	6.15609	1	4.482	1
10.2008	1	7.0033	1	4.948	1
12.3565	1	8.7995	1	5.662	1
9.84751	1	6.9314	1	5.674	1
8.05142	1	7.47787	1	4.8534	1
11.9109	1	5.81326	1	6.432	1
11.5092	2	7.92181	1	7.629	1
10.4627	2	7.71218	1	8.374	1
14.6344	2	4.47131	1	7.372	1
12.8899	2	6.98289	2	5.767	2
11.5199	3	7.24194	2	7.582	2
13.3255	3	6.05347	2	5.541	2
16.2455	3	5.17974	2	7.779	2
14.578	3	9.68178	2	6.8534	2
16.8563	3	3.37322	2	6.653	3
14.568	3	3.05389	2	5.421	3
13.6438	3	5.4709	2	8.001	3
7.54682	3	9.65824	2	7.237	3
7.5389	3	9.81915	2	6.782	3
11.573	3	4.11405	2	8.2527	3
15.342	3	7.79854	2	7.33356	3
		5.52936	2	6.7842	3
		8.28063	2
		8.4467	3
		7.99111	3
		7.62088	3
		10.0296	3
		6.07638	3
		4.80773	3
		6.35364	3
		8.26988	3
		6.56784	3
		8.82043	3
		9.49031	3
		7.75296	3
		7.08837	3
		6.07993	3
		6.95251	3
		6.43726	3
		4.7261	3
		4.22362	3
		3.5044	3

## Sheet: Figure 9
	Staining	No. Islet	Beta cells	Ciliated Beta Cells	Beta Cell Cilia contacting Axons	Syn/Vacht +
Mouse_01	ARL/BETA/SYN/S0	1	48	25	4	4
	ARL/BETA/SYN/S1	2	27	8	2	1
	ARL/BETA/SYN/S0	3	224	129	6	5
	ARL/BETA/SYN/S1	4	98	58	8	5
	ARL/BETA/SYN/S2	5	65	60	6	5
	ARL/BETA/SYN/S1	6	65	57	18	11
	ARL/BETA/VACHT/S1	8	169	106	16	15
	ARL/BETA/VACHT/S2	9	51	49	6	3
	ARL/BETA/VACHT/S3	10	34	31	3	3
	ARL/BETA/VACHT/S4	11	144	143	6	6
	ARL/BETA/VACHT/S5	12	77	70	12	9
Mouse_02	ARL/BETA/VACHT/S0	13	66	49	4	4
	ARL/BETA/VACHT/S1	14	56	41	2	2
	ARL/BETA/VACHT/S1	15	51	47	7	3
	ARL/BETA/VACHT/S2	16	38	35	3	0
	ARL/BETA/VACHT/S3	17	42	40	4	1
	ARL/BETA/VACHT/S4	18	232	187	2	0
	ARL/BETA/SYN/S8	22	81	61	8	5
	ARL/BETA/SYN/S7	23	77	53	7	5
	ARL/BETA/SYN/S6	24	145	121	11	8
	ARL/BETA/SYN/S5	25	184	85	14	11
	ARL/BETA/SYN/S4	26	111	69	4	2
	ARL/BETA/SYN/S3	27	84	44	9	7
	ARL/BETA/SYN/S2	28	144	132	14	9
				Total cilia number		Total beta cell number
				1700		2313
